# Supplementary material for: Cationic Surfactant-Modified Tetraselmis sp. for the Removal of Organic Dyes from Aqueous Solution
Source: Molecules. 2023 Nov 29;28(23):7839. doi: 10.3390/molecules28237839 (PMC10708098; doi:10.3390/molecules28237839)
Supplement: Supplementary file 1 [file molecules-28-07839-s001.zip]

Archive with 1 entries (1 files):
- molecules-2730271-supplementary.pdf
